# Supplementary material for: Genome-Wide Association Scan Meta-Analysis Identifies Three Loci Influencing Adiposity and Fat Distribution
Source: PLoS Genet. 2009 Jun 26;5(6):e1000508. doi: 10.1371/journal.pgen.1000508 (PMC2695778; doi:10.1371/journal.pgen.1000508)
Supplement: Table S1 — Phenotypic correlation between anthropometric values in men and women. (0.02 MB XLS) [file pgen.1000508.s001.xls]

## Sheet: Sheet1
Table S1: Phenotypic Correlation between anthropometric values in men and women
	WC	WHR	BMI	Height	Weight	Spearman correlation coefficient in Men
WC	1	0.80741	0.881644	-0.0425615	0.809482
WHR	0.77	1	0.601461	-0.266989	0.425906
BMI	0.9	0.527658	1	-0.173846	0.849576
Height	-0.13	-0.243281	-0.236162	1	0.366478
Weight	0.86	0.435116	0.91161	0.177236	1
Spearman correlation coefficient in Women
Spearman correlation coefficient from 7888 subjects of the population-based KORA surveys (KORA S3 + KORA S4, 3912 men and 3976 women) for men (upper triangle in blue) and women (lower triangle in pink)
