# Supplementary material for: Genome-Wide Association Scan Meta-Analysis Identifies Three Loci Influencing Adiposity and Fat Distribution
Source: PLoS Genet. 2009 Jun 26;5(6):e1000508. doi: 10.1371/journal.pgen.1000508 (PMC2695778; doi:10.1371/journal.pgen.1000508)
Supplement: Table S2 — The loci that were followed up in GIANT Stage 2. (0.04 MB XLS) [file pgen.1000508.s002.xls]

## Sheet: Sheet1
Table S2. The loci that were followed up in GIANT Stage 2.
Locus (Chromosomal Region)	SNP (Effect/Non-Effect allele)	Phenotype	MAF	Stage	N	ß (SE)	Z-score	Weighted-Z P-value	I2	Heterogeneity P-value
BARHL2 (1p22.2)	rs6699397 (G/A)	WHR	0.398	Stage 1	37663	0.036 (0.008)	4.617	3.90E-06	0.00%	0.779
				Stage 2	56244	0.001 (0.006)	0.129	8.97E-01	10.51%	0.286
				Stage 1+2 Combined	93907	0.015 (0.005)	3.137	1.70E-03	13.34%	0.184
LYPLAL1 (1q41)	rs2605100 (G/A)	WHR	0.308	Stage 1	37698	0.038 (0.008)	4.631	3.64E-06	25.36%	0.108
				Stage 2	55323	0.014 (0.006)	2.169	3.01E-02	3.13%	0.416
				Stage 1+2 Combined	93022	0.023 (0.005)	4.720	2.36e-06	18.66%	0.106
TBCE (1q42.3)	rs6429082 (C/T)	WC	0.458	Stage 1	38511	0.036 (0.008)	4.74	2.14e-06	0	0.713
				Stage 2	51135	0.018 (0.006)	3.077	0.00209	0	0.936
				Stage 1+2 Combined	89647	0.026 (0.005)	5.567	2.59e-08	0	0.911
PSME4 (2p16.1)	rs805412 (G/A)	WHR	0.457	Stage 1	37703	0.033 (0.007)	4.363	1.29E-05	0.00%	0.906
				Stage 2	46000	0.004 (0.006)	0.626	5.31E-01	0.00%	0.615
				Stage 1+2 Combined	83704	0.017 (0.005)	3.498	4.69E-04	0.00%	0.641
ATP6V1C2 (2p25.1)	rs12993133 (C/T)	WHR	0.25	Stage 1	24513	0.046 (0.011)	4.030	5.59E-05	0.00%	0.853
				Stage 2	37820	0.001 (0.009)	0.115	9.08E-01	0.00%	0.516
				Stage 1+2 Combined	62333	0.018 (0.007)	2.702	6.90E-03	4.34%	0.388
ATP6V1C2 (2p25.1)	rs12993133 (C/T)	WC	0.25	Stage 1	25432	0.045 (0.011)	3.922	8.80E-05	0.00%	0.507
				Stage 2	37634	0.004 (0.009)	0.471	6.37E-01	0.00%	0.596
				Stage 1+2 Combined	63067	0.019 (0.007)	2.968	2.99E-03	8.06%	0.316
DCTD (4q35.1)	rs13116494 (A/C)	WC	0.368	Stage 1	34451	0.040 (0.009)	4.43	9.42e-06	0.0408	0.404
				Stage 2	36169	0.016 (0.008)	2.057	0.0397	0.0159	0.441
				Stage 1+2 Combined	70620	0.027 (0.006)	4.716	2.4e-06	0.0715	0.323
LSM11 (5q33.3)	rs6892723 (G/C)	WC	0.383	Stage 1	36911	0.034 (0.008)	4.302	1.69e-05	0.0024	0.46
				Stage 2	51656	0.005 (0.006)	0.75	0.453	0.0602	0.365
				Stage 1+2 Combined	88568	0.017 (0.005)	3.476	0.00051	0.1266	0.202
HCRTR2 (6p11-q11)*	rs11970116 (A/T)	WC	0.38	Stage 1	38475	0.040 (0.008)	4.914	8.91e-07	0.2974	0.0681
				Stage 2	51523	0.003 (0.007)	0.349	0.727	0.2214	0.13
				Stage 1+2 Combined	89999	0.019 (0.005)	3.632	0.000282	0.3586	0.0034
IL17A (6p12)	rs10085177 (C/T)	WC	0.017	Stage 1	34292	0.101 (0.023)	4.540	5.63E-06	1.73%	0.438
				Stage 2	45805	-0.004 (0.017)	-0.256	7.98E-01	11.11%	0.28
				Stage 1+2 Combined	80098	0.034 (0.013)	2.911	3.61E-03	21.55%	0.0697
TFAP2B (6p12)	rs987237 (G/A)	WHR	0.098	Stage 1	37725	0.043 (0.010)	4.194	2.74e-05	0.00%	0.771
				Stage 2	55575	0.012 (0.008)	1.498	0.134	0.00%	0.693
				Stage 1+2 Combined	93300	0.024 (0.006)	3.926	8.62e-05	0.00%	0.673
TFAP2B (6p12)	rs987237 (G/A)	WC	0.098	Stage 1	38635	0.038 (0.010)	3.867	1.10E-04	35.57%	0.0314
				Stage 2	55385	0.033 (0.008)	4.273	1.92E-05	0.00%	0.556
				Stage 1+2 Combined	94021	0.035 (0.006)	5.863	4.54E-09	15.35%	0.149
TFAP2B (6p12.3)*	rs4715215 (C/T)	WHR	0.333	Stage 1	37729	0.033 (0.008)	4.201	2.66E-05	0.00%	0.657
				Stage 2	37095	0.012 (0.008)	1.776	7.58E-02	0.00%	0.972
				Stage 1+2 Combined	74824	0.023 (0.005)	4.337	1.44E-05	0.00%	0.91
gene desert (6p25.3)	rs1328884 (C/A)	WHR	0.098	Stage 1	37553	0.051 (0.012)	4.415	1.01E-05	0.00%	0.671
				Stage 2	43704	-0.005 (0.010)	-0.431	6.67E-01	0.00%	0.997
				Stage 1+2 Combined	81258	0.020 (0.007)	2.794	5.21E-03	0.00%	0.847
gene desert (6p25.3)	rs3761987 (A/T)	WC	0.5	Stage 1	38626	0.031 (0.008)	4.086	4.4e-05	0	0.576
				Stage 2	63849	-0.002 (0.006)	-0.288	0.773	0	0.611
				Stage 1+2 Combined	102475	0.010 (0.004)	2.387	0.017	0.0645	0.321
PDGFRL (8p22-p21.3)	rs2245667 (C/G)	WC	0.4	Stage 1	38364	0.038 (0.008)	4.583	4.59e-06	0	0.484
				Stage 2	45789	0.018 (0.007)	2.568	0.0102	0	0.544
				Stage 1+2 Combined	84154	0.026 (0.005)	5.117	3.11e-07	0.0046	0.466
MSRA (8p23.1)	rs7826222 (G/C)	WC	0.183	Stage 1	36865	0.045 (0.011)	4.356	1.32e-05	0.0155	0.441
				Stage 2	35247	0.034 (0.010)	3.521	0.00043	0	0.952
				Stage 1+2 Combined	72113	0.040 (0.007)	5.699	1.2e-08	0	0.845
gene desert (8p23.3)	rs4737325 (T/C)	WC	0.2	Stage 1	38628	0.043 (0.010)	4.475	7.63e-06	0.0228	0.43
				Stage 2	39293	-0.015 (0.009)	-1.557	0.119	0.1935	0.185
				Stage 1+2 Combined	77922	0.014 (0.007)	2.185	0.0289	0.3132	0.0153
ECHDC3 (10p14)	rs12414558 (A/G)	WHR	0.067	Stage 1	37547	0.063 (0.015)	4.191	2.78E-05	26.92%	0.0926
				Stage 2	35678	-0.026 (0.012)	-1.941	5.22E-02	29.96%	0.088
				Stage 1+2 Combined	73225	0.010 (0.009)	1.754	7.94E-02	44.40%	0.000408
ECHDC3 (10p14)	rs12414558 (A/G)	WC	0.067	Stage 1	38457	0.066 (0.015)	4.394	1.11E-05	2.79%	0.423
				Stage 2	35491	-0.022 (0.012)	-1.924	5.44E-02	11.62%	0.302
				Stage 1+2 Combined	73948	0.014 (0.009)	1.968	4.90E-02	31.69%	0.017
gene desert (10p15.3)	rs17321467 (T/C)	WHR	0.076	Stage 1	37506	0.054 (0.011)	4.700	2.61E-06	0.00%	0.858
				Stage 2	51857	-0.006 (0.009)	-0.839	4.01E-01	33.65%	0.0309
				Stage 1+2 Combined	89364	0.018 (0.007)	2.517	1.18E-02	28.81%	0.0195
PKNOX2 (11q24.2)	rs608501 (G/A)	WHR	0.433	Stage 1	37654	0.033 (0.008)	4.345	1.39E-05	0.00%	0.569
				Stage 2	51478	-0.001 (0.006)	-0.087	9.31E-01	0.00%	0.999
				Stage 1+2 Combined	89133	0.013 (0.005)	2.853	4.33E-03	0.00%	0.889
IPO8 (12p11.21)	rs6487924 (C/T)	WHR	0.242	Stage 1	37713	0.038 (0.009)	4.408	1.04E-05	24.48%	0.117
				Stage 2	48021	-0.005 (0.007)	-0.649	5.17E-01	18.50%	0.17
				Stage 1+2 Combined	85735	0.014 (0.005)	2.531	1.14E-02	32.63%	0.00754
IPO8 (12p11.21)	rs6487924 (C/T)	WC	0.242	Stage 1	38623	0.037 (0.009)	4.216	2.49E-05	0.00%	0.741
				Stage 2	47838	0.001 (0.007)	0.167	8.68E-01	0.00%	0.496
				Stage 1+2 Combined	86461	0.017 (0.005)	3.066	2.17E-03	4.85%	0.367
HMGA2* (12q15)	rs7970350 (C/T)	WC	0.482	Stage 1	38598	0.038 (0.007)	5.081	3.74e-07	0	0.827
				Stage 2	50118	0.014 (0.006)	2.227	0.0259	0.1504	0.229
				Stage 1+2 Combined	88717	0.024 (0.005)	5.18	2.22e-07	0.0581	0.348
gene desert (14p13)	rs8014476 (G/A)	WHR	0.067	Stage 1	37722	0.073 (0.018)	4.473	7.70E-06	24.29%	0.119
				Stage 2	45852	-0.002 (0.015)	0.145	8.84E-01	15.07%	0.225
				Stage 1+2 Combined	83575	0.030 (0.011)	3.220	1.28E-03	27.50%	0.0265
TCF12 (15q21)	rs2414500 (G/A)	WC	0.45	Stage 1	38536	0.033 (0.008)	4.342	1.41E-05	0.00%	0.791
				Stage 2	39527	-0.001 (0.007)	-0.159	8.74E-01	7.48%	0.349
				Stage 1+2 Combined	78064	0.016 (0.005)	3.078	2.08E-03	8.28%	0.297
MKL2 (16p13.3)	rs7194591 (G/C)	WC	0.067	Stage 1	34107	0.103 (0.023)	4.613	3.97e-06	0.0725	0.357
				Stage 2	35617	0.005 (0.023)	-0.044	0.965	0.2584	0.103
				Stage 1+2 Combined	69725	0.056 (0.016)	3.336	0.000849	0.2635	0.0399
CYP2A6 (19q13.2)	rs406796 (G/A)	WHR	0.267	Stage 1	37718	0.039 (0.008)	4.875	1.09E-06	0.00%	0.522
				Stage 2	56821	0.003 (0.006)	0.463	6.43E-01	0.00%	0.811
				Stage 1+2 Combined	94540	0.017 (0.005)	3.557	3.75E-04	2.14%	0.427
PCSK2 (20p11.2)	rs16998899 (A/C)	WHR	0.059	Stage 1	37714	0.070 (0.016)	4.319	1.57E-05	14.23%	0.249
				Stage 2	51742	0.001 (0.013)	0.025	9.80E-01	0.00%	0.826
				Stage 1+2 Combined	89457	0.031 (0.010)	2.921	3.49E-03	9.75%	0.258
Nearby gene: gene(s) nearest SNP used in analyses
Alleles: the first allele listed in the parenthesis is the effect allele
MAF: minor allele frequency in the HapMap CEU data
Effect size (b), standard error (SE)
Stage 1: data from stage 1 GIANT meta-analysis
Stage 2 is the meta analysos of Stage 2a: data from in silico studies and Stage 2b: data from de novo genotyped studies
Stage 1+2: data from stage 1 GIANT analyzed with de novo genotyped and in silico studies from stage 2
* SNPs added on the basis of candidacy of nearby genes
Total sample sizes do not always reflect the sum of component studies due to rounding errors in non-integeric sample sizes arising from the weighting procedure.
