# Supplementary material for: Genome-Wide Association Scan Meta-Analysis Identifies Three Loci Influencing Adiposity and Fat Distribution
Source: PLoS Genet. 2009 Jun 26;5(6):e1000508. doi: 10.1371/journal.pgen.1000508 (PMC2695778; doi:10.1371/journal.pgen.1000508)
Supplement: Table S4 — Descriptive characteristics of genome-wide association study cohorts (Stage 1) and follow-up study cohorts (Stage 2). (0.04 MB XLS) [file pgen.1000508.s004.xls]

## Sheet: Sheet1
Table S4: Descriptive characteristics of genome-wide association study cohorts (Stage 1) and follow-up study cohorts (Stage 2)
Study	Gender	Means (standard deviation)
		waist circumference (cm)	waist-hip-ratio	Age (y)	BMI (kg/m²)	Weight (kg)	Height (m)	% total fat BIA	% total fat DXA	% central fat DXA
Stage 1: Genome-wide association studies
British 1958 Birth Cohort discovery samples	Men	98.9 (10.9)	0.93 (0.06)	44.9 (0.3)	27.9 (4.3)	86.7 (14.7)	1.76 (0.07)
	Women	85.5 (12.3)	0.81 (0.06)	44.9 (0.3)	26.9 (6.3)	70.8 (14.4)	1.62 (0.06)
Cohorte Lausannoise (CoLaus) Study	Men	95.9 (11.2)	0.93 (0.06)	52.9 (10.8)	26.6 (4.2)	81.5 (13.4)	1.75 (0.07)	0.239 (0.060)
	Women	83.5 (12.5)	0.83 (0.07)	53.9 (10.7)	25.2 (4.9)	66.4 (13.0)	1.63 (0.07)	0.346 (0.085)
deCODE genetics discovery samples	Men	102.1 (13.8)	0.96 (0.09)	63.8 (16.3)	28.46 (4.7)	90.20 (16.96)	1.78 (0.07)	0.288 (0.081)	0.264 (0.060)
	Women	96.6 (15.9)	0.89 (0.09)	58.4 (18.7)	28.99 (6.3)	79.46 (18.61)	1.65 (0.06)	0.403 (0.078)	0.385 (0.069)
Diabetes Genetics Initiative (DGI) Cases	Men	100.7 (10.7)	0.99 (0.06)	63.1 (3.9)	28.1 (3.8)	85.6 (13.3)	1.74 (0.06)
	Women	92.8 (11.2)	0.89 (0.07)	65.3 (10.0)	28.6 (4.8)	74.4 (13.3)	1.61 (0.06)
Diabetes Genetics Initiative (DGI) Controls	Men	95.8 (9.3)	0.96 (0.08)	58.1 (9.7)	26.8 (3.2)	82.9 (11.5)	1.75 (0.06)
	Women	84.6 (10.1)	0.83 (0.06)	58.4 (9.3)	26.8 (4.1)	71.1 (11.8)	1.62 (0.06)
European Prospective Investigation of Cancer (EPIC-Norfolk) Obesity Study	Men	95.8 (9.4)	0.93 (0.06)	59.8 (9.0)	26.6 (3.2)	80.4 (11.1)	1.74 (0.07)
	Women	81.9 (10.8)	0.79 (0.06)	58.8 (9.0)	26.2 (4.4)	68.0 (11.6)	1.61 (0.06)
Finland-United States Investigation of NIDDM (FUSION) Genetics Cases	Men	104.3 (10.8)	0.99 (0.07)	62.1 (7.4)	29.4 (4.0)	88.4 (13.6)	1.73 (0.06)
	Women	98.9 (12.8)	0.90 (0.07)	63.9 (8.0)	31.2 (5.3)	79.5 (14.7)	1.60 (0.06)
Finland-United States Investigation of NIDDM (FUSION) Genetics Controls	Men	96.5 (10.2)	0.96 (0.06)	60.4 (11.5)	27.0 (3.5)	81.8 (12.2)	1.74 (0.07)
	Women	86.0 (10.9)	0.84 (0.06)	61.5 (10.8)	27.1 (4.3)	70.0 (11.7)	1.61 (0.06)
Invecchiare in Chianti/aging in the Chianti area (InCHIANTI)	Men	94.5 (9.4)	0.95 (0.06)	67.0 (15.4)	27.0 (3.4)	75.6 (12.1)	1.67 (0.08)
	Women	88.7 (11.9)	0.87 (0.07)	68.6 (15.4)	27.3 (4.7)	64.8 (11.5)	1.54 (0.07)
KOoperative gesundheitsforschung in der Region Augsburg (KORA), Survey 3	Men	97.1 (9.7)	0.93 (0.06)	53.0 (10.1)	27.7 (3.4)	83.6 (11.5)	1.74 (0.07)
	Women	83.7 (11.0)	0.80 (0.06)	52.1 (10.1)	27.0 (4.6)	69.9 (11.9)	1.61 (0.06)
Northern Finnish Birth Cohort (NFBC) 1966	Men	88.8 (9.8)	0.91 (0.06)	31 (0.0)	25.2 (3.6)	80.2 (12.7)	1.78 (0.06)
	Women	78.8 (11.9)	0.81 (0.08)	31 (0.0)	24.2 (4.7)	65.5 (13.2)	1.65 (0.06)
Nurses Health Study	Men
	Women	79.2 (10.6)	0.78 (0.10)	54.8 (6.3)	24.7 (4.3)	66.5 (11.9)	1.64 (0.06)
SardiNIA Study of Aging	Men	90.1 (11.4)	0.92 (0.07)	44.1 (18.1)	26.1 (4.1)	72.3 (11.7)	1.66 (0.07)
	Women	80.7 (13.0)	0.82 (0.09)	43.2 (17.3)	24.7 (5.0)	59.2 (11.4)	1.55 (0.06)
Twins UK discovery samples	Men
	Women	78.6 (10.5)	0.78 (0.06)	47.0 (12.3)	25.0 (4.6)	65.9 (12.4)	1.62 (0.06)		0.321 (0.075)	0.018 (0.008)
WTCCC Hypertension Cases	Men	97.8 (8.8)	0.94 (0.06)	56.1 (11.2)	27.8 (3.3)	84.4 (11.9)	1.74 (0.07)
	Women	85.8 (10.5)	0.82 (0.07)	57.2 (11.4)	27.3 (4.0)	71.2 (11.5)	1.61 (0.06)
WTCCC Type 2 Diabetes Cases	Men	106.2 (13.4)	0.98 (0.07)	59.0 (9.9)	30.3 (5.4)	93.3 (17,9)	1.75 (0.07)
	Women	102.5 (15.4)	0.90 (0.08)	58.0 (10.5)	32.6 (6.9)	85.1 (19.3)	1.61 (0.07)
Stage 2a: Replication studies in-silico
Erasmus Rucphen Family study (ERF)	Men	93.9 (11.6)	0.94 (0.08)	48.8 (14.1)	27.3 (4.2)	83.3 (13.9)	1.74 (0.07)		0.259(0.069)	0.030(0.009)
	Women	81.8 (12.2)	0.80 (0.08)	47.8 (14.3)	26.5 (4.9)	69.4 (13.6)	1.62 (0.07)		0.371(0.074)	0.032(0.011)
Rotterdam Study (ERGO)	Men	94.3 (9.5)	0.96 (0.07)	68.1 (8.2)	25.7 (3.0)	78.6 (10.7)	1.75 (0.07)		0.281 (0.062)	0.030 (0.008)
	Women	87.9 (11.5)	0.87 (0.09)	70.3 (9.6)	26.7 (4.1)	69.6 (11.3)	1.61 (0.07)		0.390 (0.067)	0.032 (0.008)
Fenland study	Men	98.7 (11.6)	0.94 (0.07)	44.5 (7.4)	27.6 (3.9)	86.7 (13.9)	1.77 (0.06)	0.280 (0.067)	0.272 (0.067)	0.031 (0.009)
	Women	87.0 (12.8)	0.84 (0.06)	45.4 (7.2)	26.7 (5.5)	71.5 (15.2)	1.64 (0.06)	0.376 (0.077)	0.365 (0.076)	0.032 (0.011)
Genetic Epidemiology of Metabolic Syndrome (GEMS) Cases	Men	101.2 (9.0)	0.94 (0.05)	49.5 (8.6)	28.6 (3.2)	89.9 (12.1)	1.77 (0.07)
	Women	93.4 (10.9)	0.86 (0.06)	50.0 (9.6)	29.0 (4.1)	76.6 (11.6)	1.63 (0.06)
Genetic Epidemiology of Metabolic Syndrome (GEMS) Controls	Men	99.9 (11.1)	0.93 (0.07)	55.6 (9.2)	28.1 (3.5)	88.6 (13.0)	1.77 (0.07)
	Women	89.1 (11.3)	0.82 (0.06)	54.5 (9.1)	28.5 (3.8)	75.4 (11.4)	1.62 (0.06)
London Life Sciences Population Study - Northern Europeans (LOLIPOP-NE)	Men	99.9 (12.8)	0.95 (0.07)	54.9 (9.7)	28.3 (4.9)	86.5 (16.2)	1.75 (0.07)	0.274 (0.078)
	Women	89.2 (13.5)	0.86 (0.09)	51.3 (10.4)	27.2 (5.7)	72.5 (15.5)	1.63 (0.06)	0.373 (0.070)
Precocious Coronary Artery Disease (ProCARDIS)	Men	99.1 (9.8)	0.98 (0.06)	58.3 (7.1)	26.9 (3.7)	85.4 (12.7)	1.78 (0.06)
	Women	88.0 (11.1)	0.87 (0.08)	60.5 (7.0)	25.5 (4.2)	69.9 (12.0)	1.65 (0.06)
Twins UK replication samples	Men
	Women	82.7 (11.9)	0.81 (0.08)	47.6 (13.2)	25.4 (4.5)	68.9 (13.2)	1.64 (0.08)		0.338 (0.078)	0.020 (0.009)
Stage 2b: Replication studies bespoke genotyping
Prevalence, Prediction and Prevention of Diabetes in the Botnia study (BPPP)	Men	94.8 (11.3)	0.95 (0.08)	49.3 (15.9)	23.7 (3.4)	84.0 (13.1)	1.77 (0.07)	0.242 (0.067)
	Women	83.8 (12.1)	0.83 (0.07)	49.2 (16.0)	21.3 (3.8)	69.8 (13.0)	1.64 (0.06)	0.344 (0.075)
British 1958 Birth Cohort replication samples	Men	98.2 (10.9)	0.93 (0.06)	45.3 (0.3)	27.8 (4.1)	86.3 (14.2)	1.76 (0.07)
	Women	85.2 (12.6)	0.81 (0.06)	45.3 (0.3)	26.8 (5.4)	71.1 (15.0)	1.63 (0.06)
British Women Health Study (BWHS)	Men
	Women	86.2 (12.2)	0.82 (0.07)	68.9 (5.5)	27.6 (5.0)	69.6 (13.0)	1.59 (0.06)
deCODE genetics replication samples	Men	99.5 (14.2)	0.94 (0.08)	49.1 (16.2)	28.1 (5.0)	91.0 (17.5)	1.80 (0.07)	0.268 (0.084)	0.245 (0.062)
	Women	92.3 (15.4)	0.87 (0.10)	51.8 (16.4)	27.8 (5.9)	76.6 (17.1)	1.66 (0.06)	0.384 (0.082)	0.358 (0.069)
National FINRISK study, 1997	Men,	95.0 (11.3)	0.93 (0.07)	50.4 (13.8)	27.0 (4.0)	83.1 (13.1)	1.75 (0.07)
	Women,	81.8 (12.3)	0.80 (0.07)	47.5 (12.9)	26.3 (5.0)	69.3 (13.2)	1.62 (0.06)
Finland-United States Investigation of NIDDM Genetics Cases	Men	105.5 (13.2)	0.99 (0.07)	58.3 (8.8)	30.2 (5.0)	92.6 (17.2)	1.75 (0.07)
	Women	98.5 (13.7)	0.89 (0.07)	61.2 (7.6)	31.6 (5.7)	81.1 (15.8)	1.60 (0.06)
Finland-United States Investigation of NIDDM Genetics Controls	Men	95.2 (9.9)	0.94 (0.06)	57.4 (7.6)	26.7 (3.4)	81.6 (12.2)	1.75 (0.06)
	Women	85.8 (11.1)	0.84 (0.07)	60.9 (7.3)	27.1 (4.6)	69.7 (11.8)	1.61 (0.06)
Hertfortshire Cohort Study	Men	100.7 (10.4)	0.97 (0.06)	66.0 (2.9)	27.1 (3.7)	82.4 (12.7)	1.74 (0.06)	0.287 (0.053)
	Women	92.3 (12.9)	0.85 (0.06)	66.6 (2.7)	27.6 (5.0)	71.3 (13.8)	1.61 (0.06)	0.399 (0.050)
KOoperative gesundheitsforschung in der Region Augsburg (KORA), Survey 4	Men	97.4 (10.9)	0.93 (0.06)	49.5 (14.0)	27.5 (4.0)	84.0 (13.0)	1.75 (0.07)	0.285 (0.063)
	Women	85.2 (12.8)	0.81 (0.07)	48.9 (13.8)	26.9 (5.3)	70.4 (13.6)	1.62 (0.06)	0.364 (0.070)
Metabolic Syndrome in Men (METSIM)	Men	98.9 (11.5)	0.97 (0.07)	58.7 (6.4)	27.3 (4.2)	84.1 (13.9)	1.75 (0.06)	0.246 (0.067)
	Women
MRC Ely Study	Men	99.8 (10.5)	0.95 (0.06)	61.4 (9.0)	27.3 (3.9)	83.0 (13.2)	1.74 (0.07)	0.266 (0.053)
	Women	87.2 (12.6)	0.81 (0.06)	60.8 (9.1)	27.2 (5.4)	70.7 (14.3)	1.61 (0.06)	0.397 (0.066)
Nurses Health Study (NHS) - Cases	Men	101.7 (11.2)	0.96 (0.06)	55.7 (8.5)	27.6 (4.0)	88.4 (15.0)	1.79 (0.06)
	Women	90.2 (13.7)	0.84 (0.12)	54.7 (6.6)	29.1 (5.8)	78.1 (16.7)	1.64 (0.06)
Nurses Health Study (NHS) - Controls	Men	94.5 (8.4)	0.94 (0.05)	55.5 (8.6)	25.0 (2.8)	80.0 (10.7)	1.79 (0.06)
	Women	81.5 (12.2)	0.78 (0.07)	53.2 (6.9)	26.2 (5.4)	70.3 (15.2)	1.64 (0.06)
UK Type 2 Diabetes Genetics Consortium collection replication set 1 Cases	Men	107.1 (13.0)		64.0 (9.1)	30.8 (5.4)	93.1 (17.6)	1.74 (0.07)
	Women	101.0 (13.7)		64.3 (9.7)	32.5 (6.5)	82.6 (17.5)	1.59 (0.06)
UK Type 2 Diabetes Genetics Consortium collection replication set 1 Controls	Men	97.4 (10.0)		59.6 (11.6)	26.9 (3.7)	83.7 (12.7)	1.76 (0.06)
	Women	85.3 (12.2)		57.7 (12.3)	26.4 (5.1)	69.6 (13.7)	1.62 (0.07)
UK Type 2 Diabetes Genetics Consortium collection replication set 3 Cases	Men	107.5 (13.3)		63.4 (9.6)	30.8 (5.6)	93.4 (18.7)	1.74 (0.07)
	Women	102.9 (15.1)		64.0 (10.1)	33.0 (7.1)	84.2 (19.7)	1.59 (0.06)
UK Type 2 Diabetes Genetics Consortium collection replication set 3 Controls	Men	98.2 (10.9)		60.1 (11.5)	27.0 (3.9)	84.0 (13.4)	1.76 (0.07)
	Women	87.5 (12.8)		57.7 (12.1)	26.9 (5.1)	71.1 (14.0)	1.62 (0.07)
UK Type 2 Diabetes Genetics Consortium collection replication set 4 Cases	Men	107.9 (13.0)		63.7 (9.6)	30.8 (5.3)	93.3 (17.3)	1.74 (0.07)
	Women	103.7 (14.8)		64.3 (9.4)	33.1 (7.1)	85.0 (19.3)	1.60 (0.07)
UK Type 2 Diabetes Genetics Consortium collection replication set 4 Controls	Men	99.3 (11.2)		60.6 (11.2)	27.8 (4.3)	85.4 (13.9)	1.75 (0.06)
	Women	88.1 (12.7)		56.3 (11.5)	27.5 (5.1)	71.9 (14.0)	1.62 (0.06)
Umea Genetics of Obesity (UGO)	Men			51.6 (9.5)	24.6 (3.4)	81.8 (11.8)	1.77 (0.06)		0.245 (0.063)	0.018 (0.005)
	Women			53.0 (9.7)	25.4 (4.2)	68.3 (11.8)	1.64 (0.06)		0.377 (0.076)	0.022 (0.005)
* Values represent: mean (SD)
Please note that for the UGO cohort, less than 15% of the samples had waist phenotypes available and thus we did not test these for association
