# Supplementary material for: Genome-Wide Association Scan Meta-Analysis Identifies Three Loci Influencing Adiposity and Fat Distribution
Source: PLoS Genet. 2009 Jun 26;5(6):e1000508. doi: 10.1371/journal.pgen.1000508 (PMC2695778; doi:10.1371/journal.pgen.1000508)
Supplement: Table S5 — Information on genotyping methods, quality control of SNPs, imputation, and statistical analysis for Stage 1 and 2 study cohorts. (0.04 MB XLS) [file pgen.1000508.s005.xls]

## Sheet: Sheet1
Table S5: Information on genotyping methods, quality control of SNPs, imputation, and statistical analysis for Stage 1 and 2 study cohorts
Study	Genotyping			SNP inclusion criteria			Study-specific Exclusions	Imputation		Association analysis
	Platform	Calling algorithm	Observed Call Rate Minimum	MAF	Call rate	HWE P-value		SNPs for imputation	Software	SNPs for analysis*	Software
Stage 1: Genome-wide association studies
British 1958 Birth Cohort discovery samples	Affymetrix 500K Array Set	CHIAMO	0.97	> 0%	n/a	n/a	1) contamination; 2) non-European identity;	490032	IMPUTE	2236936	SNPTEST
Cohorte Lausannoise (CoLaus) Study	Affymetrix 500K Array Set	BRLMM	0.9	> 0%	≥ 70%	> 10-7	1) gender discrepancy with genetic data from X-linked markers; 2) inconsistent genotypes when compared with control markers; 3) duplicates and first and second degree relatives;	390631	IMPUTE	2199156	SNPTEST
deCODE genetics discovery samples	Illumina HumanHap 300 and 370	Illumina BeadStudio clustering based on deCODE data	≥ 95%	>1%	> 96%	> 10-6	1) excluded samples with < 95% yield	290447	IMPUTE	2338257	SNPTEST
Diabetes Genetics Initiative (DGI) Cases	Affymetrix 500K Array Set	BRLMM	0.95	> 5%	≥ 95%	> 10-6	1) gender discrepancy with X-linked markers; 2) first degree relatives	347010	MACH	2375043	Merlin
Diabetes Genetics Initiative (DGI) Controls	Affymetrix 500K Array Set	BRLMM	0.95	> 5%	≥ 95%	> 10-6	1) gender discrepancy with X-linked markers; 2) first degree relatives	347010	MACH	2375043	Merlin
European Prospective Investigation of Cancer (EPIC-Norfolk) Obesity Study	Affymetrix 500K Array Set	BRLMM	0.94	≥ 1%	≥ 90%	> 10-6	1) heterozygosity <23% or >30%; 2) >5.0% discordance in SNP pairs with r2= 1 in HapMap; 3) ethnic outliers; 4) related individuals and duplicates	397438	IMPUTE	2175428	SNPTEST
Finland-United States Investigation of NIDDM Genetics (FUSION) Cases	Illumina HumanHap300	Illumina Beadstudio clustering with FUSION data	0.975	>1%	≥ 90%	> 10-6	1) likely first or second degree relatives	304581	MACH	2420814	MerlinOffline
Finland-United States Investigation of NIDDM Genetics (FUSION) Controls	Illumina HumanHap300	Illumina Beadstudio clustering with FUSION data	0.975	>1%	≥ 90%	> 10-6	1) likely first or second degree relatives 2) impaired fasting glucose samples.	304581	MACH	2420814	MerlinOffline
Invecchiare in Chianti/aging in the Chianti area (InCHIANTI)	Illumina HumanHap 550 V.1 & V.3	Standard Illumina BeadStudio	0.97	>1%	≥ 99%	> 10-4	1) gender discrepancy with genetic data from X-linked markers 2) heterozygosity <30%	495343	MACH	2461088	MerlinOffline
KOoperative gesundheitsforschung in der Region Augsburg (KORA), Survey 3	Affymetrix 500K Array Set	BRLMM	0.93	>5%	n/a	n/a	1) discrepancy for one of the 50 SNPs common to both chips; 2)gender discrepancy with X-linked markers.	380407	MACH	2211280	MACH2QTL
Northern Finnish Birth Cohort (NFBC) 1966	Illumina HumanCNV-370DUO Analysis BeadChip	Standard Illumina BeadStudio	0.95	≥ 5%	≥ 95%	> 10-4	1) gender discrepancy with genetic data from X-linked markers; 2) withdrawn consent; 3) duplicates and first and second degree relatives; 4) contaminated samples	328007	IMPUTE	2314061	SNPTEST
Nurses Health Study	Illumina HumanHap550	Standard Illumina BeadStudio	0.9	≥ 1%	≥ 90%	n/a	1) Low genotyping completion (<90%); 2) Unclear identity and admixed origin;	510073	MACH	2458400	MACH2QTL
SardiNIA Study of Aging	Affymetrix 500K Array Set & Affymetrix 10K Array Set	BRLMM	0.95	> 5%	> 90%	> 10-6	1) Not belonging to families where at least one member was genotyped with the 500K Affymetrix chip.	356359	MACH	2251301	Merlin
Twins UK discovery samples	Illumina HumanHap300 Duo Infinium	Standard Illumina BeadStudio	0.95	≥ 5%	≥ 95%	> 10-6 (in singletons)	1) heterozygosity <33% or >37%; 2) ethnic outliers (using STRUCTURE)	307040	IMPUTE	2136866	Merlin
WTCCC Hypertension Cases	Affymetrix 500K Array Set	CHIAMO	0.97	> 5%	≥ 95%	> 10-6	1) heterozygosity <23% or >30%; 2) discrepancy with external identifying information; 3) ethnic outliers; 4) related individuals and duplicates 5) Missing body weight and height	387667	IMPUTE	2207989	SNPTEST
WTCCC Type 2 Diabetes Cases	Affymetrix 500K Array Set	CHIAMO	0.97	> 5%	≥ 95%	> 10-6	1) heterozygosity <23% or >30%; 2) discrepancy with external identifying information; 3) ethnic outliers; 4) related individuals and duplicates	387667	IMPUTE	2206690	SNPTEST
Stage 2a: Replication studies in-silico
Erasmus Rucphen Family study (ERF)	1) Illumina 318K 2) Illumina 6K 3) Illumina 370K 4) Affymetrix 250K	Illumina Beadstudio BRLMM	0.98	>1%	≥ 90%	> 10-6		up to 427922	MACH	29	ProbABEL
Rotterdam Study (ERGO)	Illumina HumanHap 550 V.3	Standard Illumina BeadStudio	0.975	≥ 5%	≥ 98%	> 10-4	1) gender discrepancy with genetic data from X-linked markers; 2) excess autosomal heterozygosity > 0.336 ~FDR<0.1%; 3) duplicates and/or 1st or 2nd degree relatives with IBS; probabilities > 97%; 4) ethnic outliers	512349	MACH	30	MACH2QTL
Fenland study	Affymetrix SNP5.0 chip	BRLMM	0.907	≥ 1%	≥ 90%	> 10-6	1) Failed heterozygosity check: upperbound 0.2882 lowerbound 0.2735 2) Failed ralatedness check (sample with lower call rate in related samples) 3) Failed duplicate check (sample with lower call rate in duplicates)	433312	IMPUTE	32	SNPTEST
Genetic Epidemiology of Metabolic Syndrome (GEMS) Cases	Affymetrix GeneChip Human Mapping 500K array	BRLMM	0.9	≥ 1%	≥ 95%	>10-7	1)any participant whose sex was inconsistent with genetic data from X-linked SNPs, 2)inconsistent genotypes when compared with duplicate samples	359052	IMPUTE	32	PLINK version 1.0
Genetic Epidemiology of Metabolic Syndrome (GEMS) Controls	Affymetrix GeneChip Human Mapping 500K array	BRLMM	0.9	≥ 1%	≥ 95%	>10-7	1)any participant whose sex was inconsistent with genetic data from X-linked SNPs, 2)inconsistent genotypes when compared with duplicate samples	359052	IMPUTE	32	PLINK version 1.0
London Life Sciences Population Study - Northern Europeans (LOLIPOP-NE)	HumanHap300 BeadChips	Illumina Beadstudio 2.0 software	not reported	> 1%	≥ 90%	>10-3			IMPUTE	32	SNPTEST
Precocious Coronary Artery Disease (ProCARDIS)	HumanHap300 BeadChips	Illumina Beadstudio 2.0 software	>95%	> 0.o5%	≥ 95%	>5x10-7			IMPUTE	32	SNPTEST
Twins UK replication samples	HumanHap 300k duo chip	Standard Illumina BeadStudio	0.842	> 0%	≥ 90%	>10-3				27	Merlin
Stage 2b: Replication studies bespoke genotyping
Prevalence, Prediction and Prevention of Diabetes in the Botnia study (BPPP)	Sequenom iPLEX	TYPER	0.579	> 0%	≥ 90%	>10-3				26	SAS 9.1
British 1958 Birth Cohort replication samples	TaqMan	ABI PRISM 7700	0.666	> 0%	≥ 90%	>10-3				6
British Women Health Study (BWHS)	KASPar	Klustercaller	0.97	> 0%	≥ 90%	>10-3				11	STATA
deCODE genetics replication samples	Centaurus		≥ 95%	> 0%	≥ 90%	>10-3				30	SNPTEST
National FINRISK study, 1997	Sequenom iPLEX	TYPER	0.504	> 0%	≥ 90%	>10-3				28	SAS 9.1
Finland-United States Investigation of NIDDM Genetics Stage 2 (FUSION S2) Cases	Sequenom	TYPER	0.783	> 0%	≥ 90%	>10-3				25	Merlin
Finland-United States Investigation of NIDDM Genetics Stage 2 (FUSION S2) Controls	Sequenom	TYPER	0.783	> 0%	≥ 90%	>10-3				25	Merlin
Hertfortshire Cohort Study	Sequenom/TaqMan	TYPER	0.796	> 0%	≥ 90%	>10-3				23
KOoperative gesundheitsforschung in der Region Augsburg (KORA), Survey 4	Sequenom	TYPER	0.894	> 0%	≥ 90%	>10-3	1) gender discrepancy with X-linked markers.			15	R
Metabolic Syndrome in Men (METSIM)	Sequenom	TYPER	0.934	> 0%	≥ 90%	>10-3				22	Merlin
MRC Ely Study	Sequenom	TYPER	0.91	> 0%	≥ 90%	>10-3				30	SAS 9.1
Nurses Health Study (NHS) - Cases	Biotrove	Biotrove OpenArray SNP Genotyping Analysis Software v.1.0.2	0.939	> 0%	≥ 90%	>10-3				23	SAS 9.1
Nurses Health Study (NHS) - Controls	Biotrove	Biotrove OpenArray SNP Genotyping Analysis Software v.1.0.2	0.939	> 0%	≥ 90%	>10-3				22	SAS 9.1
UK Type 2 Diabetes Genetics Consortium collection replication set 1 Cases	TaqMan	ABI PRISM 7700	0.94115	> 0%	≥ 90%	>10-3				6	SNPTEST
UK Type 2 Diabetes Genetics Consortium collection replication set 1 Controls	TaqMan	ABI PRISM 7700	0.94944	> 0%	≥ 90%	>10-3				7	SNPTEST
UK Type 2 Diabetes Genetics Consortium collection replication set 3 Cases	TaqMan	ABI PRISM 7700	0.8994	> 0%	≥ 90%	>10-3				5	SNPTEST
UK Type 2 Diabetes Genetics Consortium collection replication set 3 Controls	TaqMan	ABI PRISM 7700	0.8877	> 0%	≥ 90%	>10-3				6	SNPTEST
UK Type 2 Diabetes Genetics Consortium collection replication set 4 Cases	TaqMan	ABI PRISM 7700	0.92893	> 0%	≥ 90%	>10-3				7	SNPTEST
UK Type 2 Diabetes Genetics Consortium collection replication set 4 Controls	TaqMan	ABI PRISM 7700	0.94323	> 0%	≥ 90%	>10-3				6	SNPTEST
Umea Genetics of Obesity (UGO)	Sequenom iPLEX	TYPER	0.98	> 5%	≥ 94%	>10-3	1) discrepancy in duplicates < 3%			20	SAS 9.1
*The data here presents all markers that passed QC criteria and was subsequently used in association analysis. Some studies sent one or more proxies for the follow-up markers which is why the N deviates from the reported N of 26 markers we followed up.
