# Supplementary material for: Genome-Wide Association Scan Meta-Analysis Identifies Three Loci Influencing Adiposity and Fat Distribution
Source: PLoS Genet. 2009 Jun 26;5(6):e1000508. doi: 10.1371/journal.pgen.1000508 (PMC2695778; doi:10.1371/journal.pgen.1000508)
Supplement: Table S6 — Lead markers and proxies used in stage 2 replication. (0.03 MB XLS) [file pgen.1000508.s006.xls]

## Sheet: Sheet1
Table S6: Lead markers and proxies used in stage 2 replication. The upper-portion of the table shows descriptives for the lead marker at each locus, and the lower portion shows which marker was analyzed in each study - the lead SNP ("lead"), a proxy, or if no data was available at the locus.
Gene/Locus	near HCRTR2 (6p11-q11)	near ECHDC3 (10p14)	near ATP6V1C2 (2p25.1)	DCTD (4q35.1)	gene desert (6p25.3)	PCSK2 (20p11.2)	gene desert (10p15.3)	PDGFRL (8p22-p21.3)	TCF12 (15q21)	near LYPLAL1 (1q41)	gene desert (6p25.3)	CYP2A6 (19q13.2)	near TFAP2B (6p12)	gene desert (8p23.3)	PKNOX2 (11q24.2)	TBCE (1q42.3)	IPO8 (12p11.21)	near BARHL2 (1p22.2)	near LSM11 (5q33.3)	MKL2 (16p13.3)	near MSRA (8p23.1)	near HMGA2 (12q15)	gene desert (14p13)	PSME4 (2p16.1)	TFAP2B (6p12)	CADM2* (3p12.2)
Chromosome	6	10	2	4	6	20	10	8	15	1	6	8	6	8	11	1	12	1	5	16	8	12	14	2	6	3
Lead SNP	rs11970116	rs12414558	rs12993133	rs13116494	rs1328884	rs16998899	rs17321467	rs2245667	rs2414500	rs2605100	rs3761987	rs406796	rs4715215	rs4737325	rs608501	rs6429082	rs6487924	rs6699397	rs6892723	rs7194591	rs7826222	rs7970350	rs8014476	rs805412	rs987237	rs7620339
Position (Build 35)	55108104	11766559	10796800	184200851	8535417	17209305	7078267	17505605	55383642	216032619	14583506	68660395	51068275	72780191	124796855	231926170	30676485	90924237	157099895	14171131	9897490	64646431	41662791	54032471	50911009	85945340
Minor allele	A	A	C	A	A	C	T	C	G	A	T	G	C	C	A	T	C	G	G	C	G	T	G	A	G	A
Major allele	T	G	T	C	C	A	C	G	A	G	A	A	T	T	G	C	T	A	C	G	C	C	A	G	A	G
MAF min	0.236229	0.0430847	0.109859	0.29064	0.0718182	0.0349576	0.0994053	0.294755	0.277994	0.247929	0.345416	0.248027	0.282189	0.127251	0.347134	0.406514	0.215375	0.279616	0.277738	0.0152693	0.1206	0.378191	0.0316667	0.3924	0.130542	0.185
MAF max	0.353166	0.179872	0.321833	0.504486	0.156587	0.0835526	0.207647	0.45329	0.510259	0.367113	0.577048	0.388921	0.395528	0.215762	0.6	0.496599	0.280706	0.597906	0.386128	0.0433281	0.208576	0.515067	0.097398	0.489407	0.240752	0.201
Stage 1: Genome-wide association studies
Cohorte Lausannoise (CoLaus) Study	lead	lead	lead	lead	lead	lead	lead	lead	lead	lead	lead	lead	lead	lead	lead	lead	lead	lead	lead	lead	lead	lead	lead	lead	lead
deCODE genetics discovery samples	lead	rs17461318	lead	lead	lead	lead	lead	lead	lead	lead	lead	lead	lead	lead	lead	lead	lead	lead	lead	lead	lead	lead	lead	lead	lead
Stage 2a: Replication studies in-silico
Erasmus Rucphen Family study (ERF)	lead	lead	lead	lead	lead	lead	lead	lead	lead	lead	lead	lead	lead	lead	lead	lead	lead	lead	lead	lead		lead	lead	lead	lead
Rotterdam Study (ERGO)	lead	lead	lead	lead	lead	lead	lead	lead	lead	lead	lead	lead	lead	lead	lead	lead	lead	lead	lead	lead	lead	lead	lead	lead	lead
Fenland study	lead	lead	lead	lead	lead	lead	lead	lead	lead	lead	lead	lead	lead	lead	lead	lead	lead	lead	lead	lead	lead	lead	lead	lead	lead	lead
Genetic Epidemiology of Metabolic Syndrome (GEMS) Cases	lead	lead	lead	lead	lead	lead	lead		lead	lead	lead	lead		lead	lead	lead	lead	lead	lead	lead	lead	lead	lead	lead	lead	lead
Genetic Epidemiology of Metabolic Syndrome (GEMS) Controls	lead	lead	lead	lead	lead	lead	lead	lead		lead	lead	lead		lead	lead	lead	lead	lead	lead	lead	lead	lead	lead	lead	lead	lead
London Life Sciences Population Study - Northern Europeans (LOLIPOP-NE)	lead	lead	lead	lead	lead	lead	lead	lead	lead	lead	lead	lead	lead	lead	lead	lead	lead	lead	lead	lead	lead	lead	lead	lead	lead	lead
Precocious Coronary Artery Disease (ProCARDIS)	lead	lead	lead	lead	lead	lead	lead	lead	lead	lead	lead	lead	lead	lead	lead	lead	lead	lead	lead	lead		lead	lead	lead	lead	lead
Twins UK replication samples	lead			lead	rs330125	lead	lead	lead	lead		lead	lead	lead		lead	lead	rs10843797	lead	lead	lead	rs545854		lead	lead	lead
Stage 2b: Replication studies bespoke genotyping
Prevalence, Prediction and Prevention of Diabetes in the Botnia study (BPPP)	rs12194068		rs17364596		lead	rs16998895	lead	lead	rs2544129	lead	lead	lead			lead	rs12405889	rs10843797	rs1526480	lead	lead	rs545854	lead	lead	rs698854	lead
British 1958 Birth Cohort replication samples							rs11254929*			lead	lead	lead				lead		lead
British Women Health Study (BWHS)	lead					lead	lead			lead	lead					lead		lead				lead			lead
deCODE genetics replication samples	lead	rs17461318	lead	lead	lead	lead	lead	lead	lead	lead	lead	lead	lead	lead	lead	lead	lead	lead	lead	lead	lead	lead	lead	lead	lead
National FINRISK study, 1997	rs12194068	lead	rs17364596		lead	rs16998895	lead	lead	rs2544129	lead	lead	lead		lead	lead	rs12405889	rs10843797	rs1526480	lead		rs545854	lead	lead	rs698854	lead
Finland-United States Investigation of NIDDM Genetics Stage 2 (FUSION S2) Cases	lead	rs17461318		lead		lead	lead	lead	lead*	lead	lead	lead	lead	lead	lead		lead	lead	lead		lead	lead	rs7156383	lead	lead
Finland-United States Investigation of NIDDM Genetics Stage 2 (FUSION S2) Controls	lead	rs17461318		lead		lead	lead	lead	lead*	lead	lead	lead	lead	lead	lead		lead	lead	lead		lead	lead	rs7156383	lead	lead
Hertfortshire Cohort Study	lead	lead	lead	lead	rs330125	lead	lead	lead	lead	lead	lead	lead	lead	lead	lead	lead	rs10843797	lead	lead	lead	lead	lead	lead*	lead*	lead
KOoperative gesundheitsforschung in der Region Augsburg (KORA), Survey 4	lead				rs330125		lead	lead		rs2605097	lead	lead	lead		lead				lead			lead		lead	lead
Metabolic Syndrome in Men (METSIM)	lead	rs17461318		lead		lead	lead			lead	lead	lead	lead	lead	lead		lead	lead	lead		lead	lead	rs7156383	lead	lead
MRC Ely Study	lead	lead	lead	lead	rs330125	lead	lead	lead	lead	lead	lead	lead	lead	lead	lead	lead	rs10843797	lead	lead	lead	rs545854	lead	lead	lead	lead
Nurses Health Study (NHS) - Cases			lead	lead	lead	rs16998895		lead	lead	lead		rs11997518		lead	lead		lead	lead	rs1039322	lead		lead	lead		lead
Nurses Health Study (NHS) - Controls			lead	lead	lead	rs16998895		lead	lead	lead		rs11997518		lead	lead		lead	lead	rs1039322	lead		lead	lead		lead
UK Type 2 Diabetes Genetics Consortium collection replication set 1 Cases							rs11254929			lead	lead	lead				lead		lead
UK Type 2 Diabetes Genetics Consortium collection replication set 1 Controls							rs11254929			lead	lead	lead				lead		lead
UK Type 2 Diabetes Genetics Consortium collection replication set 3 Cases							rs11254929			lead	lead	lead				lead		lead
UK Type 2 Diabetes Genetics Consortium collection replication set 3 Controls							rs11254929			lead	lead	lead				lead		lead
UK Type 2 Diabetes Genetics Consortium collection replication set 4 Cases							rs11254929			lead	lead	lead				lead		lead
UK Type 2 Diabetes Genetics Consortium collection replication set 4 Controls							rs11254929			lead	lead	lead				lead		lead
Umea Genetics of Obesity (UGO)	lead	lead	lead	lead	lead	lead	lead	lead	lead	lead	lead	lead	lead	lead	lead	lead	lead	lead	lead	lead	lead	lead	lead	lead	lead
The data here presents all attempted markers for follow-up, a few of which failed QC criteria and was subsequently not included in analysis
