# Supplementary material for: Genome-Wide Association Scan Meta-Analysis Identifies Three Loci Influencing Adiposity and Fat Distribution
Source: PLoS Genet. 2009 Jun 26;5(6):e1000508. doi: 10.1371/journal.pgen.1000508 (PMC2695778; doi:10.1371/journal.pgen.1000508)
Supplement: Table S7 — Association analysis of fat phenotypes using raw estimates for the significant loci. (0.02 MB XLS) [file pgen.1000508.s007.xls]

## Sheet: Sheet1
Table S7: association analysis of fat phenotypes using raw estimates for the significant loci
Locus	SNP (Effect/Non-Effect)	Analysis group	Phenotype	N Subjects	N Studies	P-value (fixed effects)	ß	SE	I²	P-value (heterogeneity)
TFAP2B (6p12)	rs987237 (G/A)	both	BIA %total fat	29315.9	19	0.018357	0.15347	0.0650757	0	0.682366
			DXA %total fat	13039	14	0.0198071	0.248814	0.106788	0	0.870477
			% central fat	7346	9	0.985666	-0.000271373	0.015105	0	0.806743
MSRA (8p23.1)	rs7826222 (G/C)	both	BIA %total fat	24178.8	15	0.0191724	0.179084	0.0764609	0	0.879361
			DXA %total fat	5786	5	0.522058	0.116308	0.181682	44.2768	0.126758
			% central fat	256	1	1	0	0.1	0	N/A
LYPLAL1 (1q41)	rs2605100 (G/A)	women	BIA %total fat	9238	7	0.07843	-0.205	0.117	56.8934	0.03055
			DXA %total fat	5455	3	0.01358	-0.354	0.143	29.296	0.24308
			% central fat	2182	2	0.2732	-0.033	0.03	53.9382	0.14064
Alleles: the first allele listed in the parenthesis is the effect allele
Effect size (b), standard error (SE)
the "N studies" is currently a count of the number of study-gender combinations analyzed (the number of separate analysis result files combined), rather than the number of independent cohorts.
