# Supplementary material for: Genome-Wide Association Scan Meta-Analysis Identifies Three Loci Influencing Adiposity and Fat Distribution
Source: PLoS Genet. 2009 Jun 26;5(6):e1000508. doi: 10.1371/journal.pgen.1000508 (PMC2695778; doi:10.1371/journal.pgen.1000508)
Supplement: Table S8 — The effect of the genome wide significant adiposity loci on lipids within ENGAGE cohorts. (0.02 MB XLS) [file pgen.1000508.s008.xls]

## Sheet: Sheet1
ST8. The effect of the genome wide significant adiposity loci on lipids within ENGAGE cohorts.
Chr.	position	SNP	effect allele	nearest gene	phenotype	b	se	P
1	216032619	rs2605100	G	LYPLAL1	HDL	-0.02	0.01	0.07
			G		LDL	0	0.01	0.76
			G		total cholesterol	0.01	0.01	0.44
			G		triglycerides	0.05	0.01	3.88x10-4
6	50911009	rs987237	G	TFAP2B	HDL	0.01	0.01	0.57
			G		LDL	0.02	0.02	0.2
			G		total cholesterol	0.01	0.01	0.34
			G		triglycerides	0.02	0.02	0.34
8	9897490	rs545854	C	MSRA	HDL	0.05	0.03	0.16
			C		LDL	0.02	0.03	0.45
			C		total cholesterol	0.04	0.03	0.21
			C		triglycerides	0.02	0.03	0.44
Chr, Chromosome
HDL, High-density lipoproteins
LDL, Low-density lipoproteins
Effect size (b), standard error (SE)
Data was obtained from the ENGAGE consortium (www.euengage.org) from 16 population-based studies including ~14,000 subjects with studies partly overlapping with the GIANT study collection, we derived P-values for association of our replicating central obesity associations with High Density Lipoproteins (HDL), Total Cholesterol, Low Density Lipoproteins (LDL) and Triglycerides (SOM ref. 34)
