# Supplementary material for: Genome-Wide Association Scan Meta-Analysis Identifies Three Loci Influencing Adiposity and Fat Distribution
Source: PLoS Genet. 2009 Jun 26;5(6):e1000508. doi: 10.1371/journal.pgen.1000508 (PMC2695778; doi:10.1371/journal.pgen.1000508)
Supplement: Table S9 — The effect of the genome wide significant adiposity loci on type 2 diabetes risk. (0.02 MB XLS) [file pgen.1000508.s009.xls]

## Sheet: Sheet1
ST9. The effect of the genome wide significant adiposity loci on type 2 diabetes risk
							Fixed effect				Random effect
		Position													Heterogeneity
SNP	Nearby gene	Chr	(Build 35)		allele		OR		P-value		OR			P-value		I2		Q		P-value
							(95% CI)				(95% CI)					(95% CI)
rs2605100	LYPLAL1	1	216032619		G		1.04		0.257		1.04		0.257			0		0.221		0.896
							(0.97 - 1.11)				(0.97 - 1.11)					(0 – 0.057)
rs987237	TFAP2B	6	50911009		G		1.07		0.092		1.07		0.092			0		0.047		0.977
							(0.99 - 1.15)				(0.99 - 1.15)					(0 - 0)
rs7826222	MSRA	8	9897490		G		1.07		0.104		1.06		0.407			0.66		5.85		0.054
							(0.99 - 1.15)				(0.92 - 1.22)					(0 - 0.90)
* Effect of SNPs associated with increasing waist phenotypes on type 2 diabetes risk in data from the DIAGRAM consortium meta-analysis (SOM ref. 33). Odds ratio based meta-analysis; result for fixed effect and random effect analysis are shown. Heterogeneity in the meta-analysis was estimated using I2 index and Q test.
