# Supplementary material for: Genome-Wide Association Scan Meta-Analysis Identifies Three Loci Influencing Adiposity and Fat Distribution
Source: PLoS Genet. 2009 Jun 26;5(6):e1000508. doi: 10.1371/journal.pgen.1000508 (PMC2695778; doi:10.1371/journal.pgen.1000508)
Supplement: Table S10 — The association results for waist-circumference and waist-hip-ratio to the recently reported 17 BMI loci. (0.03 MB XLS) [file pgen.1000508.s010.xls]

## Sheet: Sheet1
ST10. The association results for waist-circumference and waist-hip-ratio to the recently reported 17 BMI loci
MarkerName	Chromosome	position	Closest gene(s)	Minor allele	Minor allele frequency (MAF)	Effect allele	Sample size WC	Z-score WC	Weighted-Z P-value WC	Sample size WHR	Z-score WHR	Weighted-Z P-value WHR	Reference
rs3101336	1p31	72463206	NEGR1	A	0.351	T	38629	-4.05	5.126e-05	37719	-1.944	0.05193	11 , 12
rs2568958	1p31	72477137	NEGR1	G	0.35	A	38617.9	4.096	4.2e-05	37707.9	1.988	0.04681	11 , 12
rs2815752	1p31	72524461	NEGR1	C	0.35	A	38515.2	4.064	4.823e-05	37605.2	1.912	0.05585	11 , 12
rs10913469	1q25	174645176	SEC16B, RASAL2	C	0.275	T	38634	-4.255	2.087e-05	37724	-2.277	0.02279	12
rs2867125	2p25	612827	TMEM18	A	0.125	T	37002	-3.425	0.0006152	37722	-0.979	0.3275	11 , 12
rs6548238	2p25	624905	TMEM18	T	0.139	T	38531	-3.901	9.567e-05	37612	-0.826	0.4086	11 , 12
rs4854344	2p25	628144	TMEM18	G	0.125	T	38638.8	3.73	0.0001915	37719.8	0.988	0.3232	11 , 12
rs7561317	2p25	634953	TMEM18	A	0.125	A	38639	-3.827	0.0001299	37720	-1.126	0.2602	11 , 12
rs7647305	3q27	187316992	ETV5	T	0.183	T	38627	-2.387	0.01699	37717	-0.034	0.9726	12
rs10938397	4p13	45023455	GNPDA2	G	0.446	A	26265.9	-2.823	0.004754	25355.9	-1.46	0.1442	11
rs4712652	6p22.2–p21.3	22186594	PRL	G	0.4	A	25489	1.692	0.09071	24579	3.258	0.001124	13
rs2844479	6p21	31680935	NCR3, AIF1 and BAT2	G	0.317	A	38627.2	-0.166	0.8683	37717.2	-1.04	0.2983	12
rs2260000	6p21	31701455	NCR3, AIF1 and BAT2	C	0.358	A	38638.9	-0.637	0.5239	37728.9	-1.343	0.1794	12
rs1077393	6p21	31718508	NCR3, AIF1 and BAT2	C	0.433	A	38637.8	-0.645	0.5188	37727.8	-1.68	0.09287	12
rs10508503	10p12	16339957	PTER	T	0.075	T	30351.2	-0.586	0.5576	29441.2	-1.118	0.2636	13
rs4074134	11p14	27603861	BDNF	A	0.2	T	36998.9	-3.309	0.0009369	37727.9	-2.455	0.0141	12
rs4923461	11p14	27613486	BDNF	G	0.2	A	37000.9	3.286	0.001017	37729.9	2.47	0.0135	12
rs925946	11p14	27623778	BDNF	T	0.358	T	38638.8	3.273	0.001062	37728.8	1.373	0.1698	12
rs10501087	11p14	27626684	BDNF	C	0.2	T	38625	3.447	0.0005674	37715.2	2.483	0.01304	12
rs6265	11p14	27636492	BDNF	A	0.175	T	38628.1	-3.433	0.0005961	37718.1	-2.421	0.01546	12
rs10838738	11p11.2	47619625	MTCH2	G	0.408	A	38638.6	-3.617	0.0002976	37728.6	-2.142	0.03223	11
rs7138803	12q13	48533735	FAIM2	A	0.442	A	29029.3	2.538	0.01116	28119.3	0.595	0.5519	12
rs8049439	16	28745016	SH2B1	C	0.367	T	38640.8	-4.196	2.711e-05	37730.8	-2.065	0.03894	11 , 12
rs4788102	16	28780899	SH2B1	A	0.358	A	38640.6	4.145	3.4e-05	37730.6	2.111	0.0348	11 , 12
rs7498665	16	28790742	SH2B1	G	0.358	A	38628.3	-4.223	2.411e-05	37718.3	-2.136	0.03265	11 , 12
rs6499640	16q22.2	52327178	FTO	G	0.35	A	19429.9	3.329	0.0008731	18520.9	2.086	0.03696	11 , 12 , 13
rs8050136	16q22.2	52373776	FTO	A	0.45	A	38572.7	8.9	5.597e-19	37662.7	5.168	2.37e-07	11 , 12 , 13
rs3751812	16q22.2	52375961	FTO	T	0.45	T	38637.9	8.8	1.363e-18	37727.9	5.027	4.979e-07	11 , 12 , 13
rs9939609	16q22.2	52378028	FTO	A	0.45	A	36929.6	8.914	4.91e-19	37658.6	5.004	5.618e-07	11 , 12 , 13
rs7190492	16q22.2	52386253	FTO	A	0.292	A	36866.9	-5.807	6.352e-09	35956.9	-3.013	0.00259	11 , 12 , 13
rs8044769	16q22.2	52396636	FTO	T	0.425	T	36850.4	-6.674	2.491e-11	35940.4	-3.336	0.0008485	11 , 12 , 13
rs1424233	16q22–q23	78240252	MAF	G	0.492	T	38635.8	0.239	0.8115	37725.8	0.73	0.4652	13
rs1805081	18q11.2	19394430	NPC1	G	0.467	T	38637	1.537	0.1244	37727	-0.093	0.9257	13
rs17782313	18q22	56002077	MC4R	C	0.283	T	36906.3	-5.888	3.897e-09	37635.3	-3.897	9.719e-05	11 , 12 , 13
rs12970134	18q22	56035730	MC4R	A	0.314	A	37000.8	5.09	3.582e-07	37729.8	4.24	2.239e-05	11 , 12 , 13
rs29941	19q13.11	39001372	KCTD15	T	0.333	A	36880.6	-4.394	1.113e-05	35970.6	-1.973	0.04846	11 , 12
rs11084753	19q13.11	39013977	KCTD15	A	0.375	A	25074.3	-3.844	0.000121	24164.3	-1.681	0.0927	11 , 12
References: 11. Willer et al. (significance criteria P<5x10-8); 12.Thorleifsson et al. (significance criteria P<1.6x10-7); 20. Meyre et al. (significance criteria P<5x10-7)
Nearby gene: gene(s) nearest SNP used in analyses
Minor allele and its frequency is based on the HapMap CEU data
All association results are from stage 1 GIANT meta-analysis for WC and WHR
Total sample sizes do not always reflect the sum of component studies due to rounding errors in non-integeric sample sizes arising from the weighting procedure.
